# Supplementary material for: Lipidomics Analysis of Outer Membrane Vesicles and Elucidation of the Inositol Phosphoceramide Biosynthetic Pathway in Bacteroides thetaiotaomicron
Source: Microbiol Spectr. 2022 Jan 26;10(1):e00634-21. doi: 10.1128/spectrum.00634-21 (PMC8791184; doi:10.1128/spectrum.00634-21)
Supplement: SUPPLEMENTAL FILE 2 — Supplemental material. Download SPECTRUM00634-21_Supp_2_seq11.xlsx, XLSX file, 0.1 MB [file spectrum00634-21_supp_2_seq11.xlsx]

## Sheet: Sheet1
OMV-WT-1				OMV-WT-2				OMV-WT-3				OMV-WT-4				TM-WT-1				TM-WT-2				TM-WT-3				TM-WT-4				OMV-Δ1522-1				OMV-Δ1522-2				TM-Δ1522-1				TM-Δ1522-2				OMV-Δ1523-1
m/z	Species	Abundance	Abundance %	m/z	Species	Abundance	Abundance %	m/z	Species	Abundance	Abundance %	m/z	Species	Abundance	Abundance %	m/z	Species	Abundance	Abundance %	m/z	Species	Abundance	Abundance %	m/z	Species	Abundance	Abundance %	m/z	Species	Abundance	Abundance %	m/z	Species	Abundance	Abundance %	m/z	Species	Abundance	Abundance %	m/z	Species	Abundance	Abundance %	m/z	Species	Abundance	Abundance %	m/z	Species
781.5	PI	288.48	1.82	781.5	PI	286.23	1.97	739.44	PI	130661	16.11	711.409	PI	79833.4	0.815141	767.47	PI	174.26	0.27	767.47	PI	116.95	0.21	739.44	PI	820464	4.39	725.424	PI	149057	0.952133	781.5	PI	646.43	2.39	781.5	PI	552.57	3.03	781.51	PI	719.36	1.07	767.48	PI	133.83	0.12	634.45	PE
795.51	PI	153.4	0.97	795.51	PI	153.28	1.06	753.456	PI	233196	28.74	725.425	PI	543874	5.55324	781.48	PI	1231.45	1.93	781.48	PI	747.29	1.36	753.456	PI	2.48233e+06	13.29	739.44	PI	1591946	10.1689	795.52	PI	450.17	1.67	795.51	PI	379.99	2.09	795.53	PI	1171.21	1.74	781.5	PI	1537.92	1.37	648.47	PE
620.44	PE	2425.33	15.3	620.44	PE	2677.44	18.47	767.471	PI	335916	41.41	739.44	PI	2.27922e+06	23.272	795.5	PI	1054.22	1.65	795.49	PI	754.44	1.38	767.471	PI	8095260	43.34	753.456	PI	4.67949e+06	29.8912	634.46	PE	2518.19	9.33	634.45	PE	2769.82	15.2	711.53	PI	123.59	0.18	795.51	PI	2195.09	1.96	662.49	PE
634.45	PE	6370.39	40.19	634.46	PE	6968.02	48.07	781.487	PI	339654	41.87	753.456	PI	3681735	37.5925	711.51	PI	118.87	0.19	711.5	PI	108.49	0.2	781.487	PI	11669453	62.47	767.471	PI	10554617	67.4197	648.47	PE	2832.8	10.49	648.47	PE	3274.4	17.97	634.46	PE	2391.78	3.56	711.52	PI	144.75	0.13	676.5	PE
648.47	PE	8230.72	51.93	648.47	PE	8763.33	60.45	795.503	PI	81719.7	10.07	767.472	PI	3788252	38.68	634.45	PE	11421.4	17.92	634.44	PE	7971.02	14.53	795.503	PI	3.79305e+06	20.31	781.487	PI	15655085	100	662.49	PE	5003.76	18.54	662.49	PE	5558.05	30.5	648.47	PE	5223.46	7.77	634.45	PE	4910.97	4.39	592.5	PE
662.48	PE	12159.2	76.72	662.49	PE	12477.6	86.07	606.414	PE	108858	13.42	781.487	PI	3.98264e+06	40.6649	648.47	PE	27936.4	43.82	648.46	PE	22403.5	40.84	809.519	PI	74852.8	0.4	795.503	PI	3521197	22.4924	676.5	PE	1325.92	4.91	676.5	PE	1569.83	8.61	662.48	PE	27441.5	40.82	648.48	PE	10229.2	9.14	554.52	GS
676.5	PE	4263.09	26.9	676.5	PE	4148.18	28.62	620.429	PE	517099	63.74	795.503	PI	589729	6.02144	662.48	PE	63749.4	100	662.48	PE	54862.3	100	606.414	PE	163520	0.88	835.534	PI	133068	0.849997	592.5	PE	768.99	2.85	592.5	PE	691.69	3.8	676.5	PE	22530.9	33.51	662.5	PE	43262.8	38.66	568.54	GS
592.5	PE	410.68	2.59	606.42	PE	419.96	2.9	634.445	PE	715451	88.19	833.519	PI	169857	1.73433	676.5	PE	46803.9	73.42	676.5	PE	41061.4	74.84	620.429	PE	1.61742e+06	8.66	606.414	PE	125638	0.802541	634.52	PE	228.58	0.85	796.52	IPC	183.19	1.01	592.5	PE	786.81	1.17	676.51	PE	32979.9	29.47	582.55	GS
606.42	PE	364.49	2.3	592.5	PE	390.32	2.69	648.461	PE	702280	86.57	835.534	PI	847999	8.65851	592.5	PE	273.49	0.43	592.49	PE	282.59	0.52	634.445	PE	4537601	24.29	620.43	PE	846459	5.40693	796.52	IPC	204.02	0.76	782.5	IPC	243.15	1.33	634.52	PE	365.68	0.54	592.51	PE	775.09	0.69	639.5	GS
796.54	IPC	343.22	2.17	796.54	IPC	337.45	2.33	662.476	PE	702580	86.6	592.398	PE	219108	2.23721	606.41	PE	238.22	0.37	796.52	IPC	1169.09	2.13	648.461	PE	12570833	67.3	634.445	PE	2.39204e+06	15.2796	782.5	IPC	275.42	1.02	554.52	GS	1023.41	5.62	796.53	IPC	513.65	0.76	634.53	PE	331.1	0.3	653.52	GS
810.56	IPC	3293.88	20.78	810.56	IPC	3151.41	21.74	676.492	PE	176026	21.7	606.414	PE	1.10123e+06	11.2442	796.53	IPC	1939.65	3.04	810.54	IPC	5089.94	9.28	662.476	PE	18679204	100	648.461	PE	5283165	33.7473	554.52	GS	1533.23	5.68	568.54	GS	1640.54	9	810.56	IPC	151.05	0.22	796.52	IPC	854.1	0.76	691.55	EPC
824.57	IPC	2329.95	14.7	824.58	IPC	2302.16	15.88	768.504	IPC	40044	4.94	618.414	PE	65516.2	0.668955	810.55	IPC	7374.76	11.57	824.56	IPC	4292	7.82	676.492	PE	7.80288e+06	41.77	662.476	PE	8711453	55.6462	568.54	GS	2242.25	8.31	582.56	GS	1155.29	6.34	824.58	IPC	137.11	0.2	782.5	IPC	589.4	0.53	635.46	EPC
782.5	IPC	141.58	0.89	782.5	IPC	138.7	0.96	782.519	IPC	241530	29.77	620.43	PE	4.00526e+06	40.8958	824.57	IPC	5846.9	9.17	782.48	IPC	314.68	0.57	690.508	PE	184947	0.99	674.476	PE	876771	5.60055	582.56	GS	1638.18	6.07	639.5	GS	322.74	1.77	782.51	IPC	315.9	0.47	824.77	IPC	128.59	0.11	649.47	EPC
639.5	GS	626.27	3.95	639.5	GS	689.19	4.75	796.534	IPC	811275	100	634.445	PE	5870522	59.9411	782.49	IPC	478.8	0.75	554.52	GS	414.63	0.76	768.503	IPC	441793	2.37	676.492	PE	2.57323e+06	16.437	639.51	GS	308.65	1.14	653.52	GS	535.26	2.94	824.77	IPC	161.49	0.24	554.53	GS	4521.62	4.04	663.5	EPC
653.52	GS	736.53	4.65	653.52	GS	763.89	5.27	810.55	IPC	673509	83.02	648.461	PE	4.97927e+06	50.841	554.52	GS	552.84	0.87	568.53	GS	398.61	0.73	782.519	IPC	3.89994e+06	20.88	688.492	PE	281584	1.79867	653.52	GS	541.52	2.01	635.46	EPC	909.61	4.99	554.52	GS	2884.47	4.29	568.55	GS	13725.1	12.26	677.53	EPC
554.52	GS	510.81	3.22	554.52	GS	465.77	3.21	824.566	IPC	349306	43.06	662.477	PE	4980323	50.8517	568.54	GS	719.94	1.13	582.54	GS	292.67	0.53	796.534	IPC	8887678	47.58	754.487	IPC	101093	0.645751	635.46	EPC	816.9	3.03	649.47	EPC	1115.74	6.12	568.54	GS	7625.09	11.34	582.57	GS	16273.8	14.54	705.56	EPC
568.54	GS	676.48	4.27	568.54	GS	706.14	4.87	639.495	GS	127019	15.66	674.477	PE	302321	3.08686	582.55	GS	446.79	0.7	639.49	GS	894.33	1.63	810.55	IPC	7.55921e+06	40.47	768.503	IPC	1.07722e+06	6.88093	649.48	EPC	933.54	3.46	663.5	EPC	2007.6	11.02	582.55	GS	8951.15	13.31	639.5	GS	1227.99	1.1	604.51	DHC
582.55	GS	421.03	2.66	582.55	GS	401.47	2.77	653.511	GS	122711	15.13	676.492	PE	836734	8.54349	639.5	GS	1349.85	2.12	653.51	GS	1701.08	3.1	824.566	IPC	3.02223e+06	16.18	782.518	IPC	6.8447e+06	43.7219	663.51	EPC	2327.67	8.62	677.53	EPC	11560.2	63.43	639.51	GS	636.82	0.95	653.52	GS	3702.7	3.31	618.53	DHC
625.49	GS	114.71	0.72	625.49	GS	131.04	0.9	649.492	EPC	32234.5	3.97	688.492	PE	88200.2	0.900571	653.51	GS	2611.89	4.1	625.47	GS	108.46	0.2	625.48	GS	134171	0.72	796.534	IPC	11764116	75.1457	677.54	EPC	17136.6	63.49	691.55	EPC	18224.6	100	653.53	GS	1958.75	2.91	625.49	GS	126.85	0.11	590.5	DHC
635.45	EPC	2035.17	12.84	635.46	EPC	2009.66	13.86	663.508	EPC	216316	26.66	754.488	IPC	142153	1.45146	625.48	GS	144.3	0.23	635.45	EPC	2442.42	4.45	639.495	GS	851821	4.56	810.55	IPC	7037385	44.9527	691.55	EPC	26992.3	100	705.57	EPC	11564.9	63.46	635.47	EPC	790.73	1.18	635.46	EPC	1480.19	1.32	576.48	DHC
649.47	EPC	2635.61	16.63	649.47	EPC	2710.47	18.7	677.524	EPC	613919	75.67	768.503	IPC	944007	9.63881	635.45	EPC	3397.16	5.33	649.46	EPC	6864.02	12.51	653.511	GS	694325	3.72	824.566	IPC	2.22751e+06	14.2287	705.57	EPC	17794.2	65.92	618.53	DHC	2145.5	11.77	649.47	EPC	1697.75	2.53	649.48	EPC	3151.84	2.82	614.54	Dehydrated Cer
663.49	EPC	4080.82	25.75	663.49	EPC	4139.57	28.56	590.492	DHC	111063	13.69	782.519	IPC	4848963	49.5105	649.47	EPC	8748.76	13.72	663.48	EPC	18995.7	34.62	667.527	GS	57129.1	0.31	611.464	GS	162347	1.03702	635.52	EPC	112.14	0.42	604.52	DHC	2118.53	11.62	663.49	EPC	8989.13	13.37	663.5	EPC	14709.8	13.14	628.56	Dehydrated Cer
677.53	EPC	10355.4	65.34	677.53	EPC	9690.28	66.85	604.507	DHC	86473.1	10.66	796.534	IPC	9793814	100	663.49	EPC	22235.8	34.88	677.52	EPC	27835.4	50.74	554.515	GS	132632	0.71	625.48	GS	958643	6.12353	618.53	DHC	2496.04	9.25	590.5	DHC	2058.68	11.3	677.53	EPC	25891.9	38.51	677.54	EPC	34945.4	31.23	600.53	Dehydrated Cer
691.55	EPC	15849.2	100	691.55	EPC	14496.2	100	618.523	DHC	42489.5	5.24	810.55	IPC	6.71151e+06	68.5281	677.52	EPC	29758.4	46.68	691.54	EPC	22846.6	41.64	568.531	GS	60493.9	0.32	639.495	GS	5.06101e+06	32.3282	590.5	DHC	2370.36	8.78	576.48	DHC	385.95	2.12	691.55	EPC	41288.3	61.41	691.56	EPC	45134.5	40.33	660.18
705.56	EPC	8525.5	53.79	705.57	EPC	8024.73	55.36					824.566	IPC	2184579	22.3057	691.55	EPC	25418	39.87	705.56	EPC	12193.6	22.23	607.447	EPC	83684.1	0.45	653.511	GS	3.62338e+06	23.1451	604.52	DHC	2344.47	8.69	614.55	Dehydrated Cer	12777.5	70.11	705.56	EPC	29268	43.53	705.58	EPC	30897	27.61	692.55
604.51	DHC	1528.95	9.65	604.52	DHC	1423.72	9.82					611.464	GS	189305	1.9329	705.56	EPC	12616.8	19.79	618.52	DHC	1026.84	1.87	621.463	EPC	351931	1.88	635.477	EPC	47266.1	0.301922	576.49	DHC	444.01	1.64	628.56	Dehydrated Cer	9484.37	52.04	635.52	EPC	183.27	0.27	635.53	EPC	154.32	0.14	678.54
618.53	DHC	1176.18	7.42	590.5	DHC	1131.89	7.81					625.48	GS	935700	9.554	604.51	DHC	1100.16	1.73	604.5	DHC	1013.33	1.85	635.477	EPC	88681.5	0.47	649.492	EPC	450898	2.8802	562.47	DHC	154.85	0.57	600.53	Dehydrated Cer	7930.46	43.52	618.53	DHC	4366.88	6.5	618.54	DHC	4421.89	3.95	706.57
590.5	DHC	1161.2	7.33	618.53	DHC	1125.99	7.77					639.495	GS	3.57621e+06	36.515	618.53	DHC	1102.68	1.73	590.49	DHC	800.8	1.46	649.492	EPC	517514	2.77	663.508	EPC	2.69473e+06	17.2131	614.55	Dehydrated Cer	17619.2	65.27	660.18		7088.48	38.9	604.51	DHC	3321.72	4.94	604.53	DHC	3246.55	2.9	661.18
576.48	DHC	225.09	1.42	576.48	DHC	221.87	1.53					653.511	GS	1949017	19.9005	590.5	DHC	747.42	1.17	618.45	DHC	539.08	0.98	663.508	EPC	3.49183e+06	18.69	677.524	EPC	4.08691e+06	26.106	628.56	Dehydrated Cer	13896.9	51.48	692.55		6510.83	35.73	590.5	DHC	2311.83	3.44	590.51	DHC	2396.93	2.14	615.55
614.54	Dehydrated Cer	5060.18	31.93	614.54	Dehydrated Cer	4936.58	34.05					554.515	GS	59897.8	0.611588	576.48	DHC	136.77	0.21	576.48	DHC	141.37	0.26	677.524	EPC	6.52883e+06	34.95	691.539	EPC	2.01023e+06	12.8407	600.53	Dehydrated Cer	12616.7	46.74	615.55		4159.25	22.82	576.48	DHC	430.07	0.64	576.49	DHC	396.72	0.35	629.56
600.53	Dehydrated Cer	3508.46	22.14	600.53	Dehydrated Cer	3211.55	22.15					568.531	GS	37625.1	0.384172	614.55	Dehydrated Cer	5262.66	8.26	600.52	Dehydrated Cer	2992.5	5.45	590.492	DHC	531469	2.85	705.555	EPC	542317	3.46416	692.56		9579.42	35.49	706.57		4002.11	21.96	562.46	DHC	125.88	0.19	562.47	DHC	121.22	0.11	601.53
628.56	Dehydrated Cer	2932.97	18.51	628.56	Dehydrated Cer	2779.47	19.17					582.547	GS	11103	0.113367	600.53	Dehydrated Cer	4118.06	6.46	614.53	Dehydrated Cer	2772.09	5.05	604.507	DHC	211464	1.13	562.461	DHC	257982	1.64791	660.18		6954.79	25.77	678.54		3930.07	21.56	628.56	Dehydrated Cer	67233.6	100	628.57	Dehydrated Cer	111913	100
660.17		7230.8	45.62	660.18		8102.75	55.9					635.477	EPC	90045.5	0.919412	628.56	Dehydrated Cer	3287.38	5.16	628.55	Dehydrated Cer	1912.67	3.49	618.523	DHC	96514.4	0.52	576.476	DHC	1.56393e+06	9.98993	706.57		6476.11	23.99	629.57		3195.09	17.53	614.54	Dehydrated Cer	58953.9	87.69	614.56	Dehydrated Cer	94428.4	84.38
692.55		5460.03	34.45	692.55		5249.65	36.21					649.493	EPC	542926	5.54357	692.55		8631.47	13.54	692.54		8019.51	14.62					590.492	DHC	3.20424e+06	20.4677	615.55		5948.31	22.04	661.18		2729.07	14.97	600.53	Dehydrated Cer	24501.5	36.44	600.54	Dehydrated Cer	38076.2	34.02
678.53		3395.01	21.42	678.54		3256.56	22.46					663.508	EPC	2.87411e+06	29.3462	678.53		8446.7	13.25	678.52		7919.01	14.43					604.508	DHC	1.02433e+06	6.54313	678.54		5859.84	21.71	601.53		2707.55	14.86	629.56		25127.5	37.37	629.58		42398.9	37.89
706.57		3008.9	18.98	661.18		3080.65	21.25					677.524	EPC	6428494	65.6383													618.523	DHC	356029	2.2742	629.57		4635.67	17.17	693.55		1159.12	6.36	615.55		21068.5	31.34	615.56		35599.5	31.81
661.18		2781.62	17.55	706.57		2795.67	19.29					691.539	EPC	4.25714e+06	43.4676															15655085	100	601.53		3932.78	14.57	617.52		1107.43	6.08	692.55		14244.4	21.19	692.56		15844.8	14.16
615.55		1683.01	10.62	615.55		1628.19	11.23					705.555	EPC	1.30544e+06	13.3293																									706.56		10947.5	16.28	601.54		12005.1	10.73
												540.5	DHC	13952.5	0.142462																									678.54		8084.69	12.02	706.58		11686.4	10.44
												562.461	DHC	223622	2.2833
												576.476	DHC	1427643	14.577
												590.492	DHC	4313711	44.0453
												604.508	DHC	2.8107e+06	28.6987
												618.524	DHC	1.07655e+06	10.9921
														9793814	100
[truncated: 46 more columns]
